# Supplementary material for: Evaluation of VCAM-1 Targeted Naringenin/Indocyanine Green-Loaded Lipid Nanoemulsions as Theranostic Nanoplatforms in Inflammation
Source: Pharmaceutics. 2020 Nov 9;12(11):1066. doi: 10.3390/pharmaceutics12111066 (PMC7695317; doi:10.3390/pharmaceutics12111066)
Supplement: Supplementary file 1 [file pharmaceutics-12-01066-s001.zip]

Archive with 3 entries (3 files):
- pharmaceutics-976344-sup/Fig 1 Nar ICG LN T0.pdf
- pharmaceutics-976344-sup/Fig 1 VNar ICG LN T0.pdf
- pharmaceutics-976344-sup/pharmaceutics-976344-Supplementary_revMC.docx
